# Supplementary material for: Breeding Bread-Making Wheat Varieties for Organic Farming Systems: The Need to Target Productivity, Robustness, Resource Use Efficiency and Grain Quality Traits
Source: Foods. 2023 Mar 13;12(6):1209. doi: 10.3390/foods12061209 (PMC10048768; doi:10.3390/foods12061209)
Supplement: Supplementary file 1 [file foods-12-01209-s001.zip]

Archive with 1 entries (1 files):
- foods-2130063-supplementary.pdf
